# Supplementary material for: Using RNA Interference to Reveal the Function of Chromatin Remodeling Factor ISWI in Temperature Tolerance in Bemisia tabaci Middle East–Asia Minor 1 Cryptic Species
Source: Insects. 2020 Feb 10;11(2):113. doi: 10.3390/insects11020113 (PMC7074109; doi:10.3390/insects11020113)
Supplement: Supplementary file 1 [file insects-11-00113-s001.zip]

Archive with 1 entries (1 files):
- insects-692345-supplementary.xls
