# Supplementary material for: Using RNA Interference to Reveal the Function of Chromatin Remodeling Factor ISWI in Temperature Tolerance in Bemisia tabaci Middle East–Asia Minor 1 Cryptic Species
Source: Insects. 2020 Feb 10;11(2):113. doi: 10.3390/insects11020113 (PMC7074109; doi:10.3390/insects11020113)
Supplement: Supplementary file 1 [file insects-11-00113-s001.zip › insects-692345-supplementary.xls]

## Sheet: Table S1
Supplemental Table S1. Details of ISWI protein sequences used for phylogenetic analysis.
Insect species	GenBank accession number	protein sequence
Polistes canadensis	XP_014609868.1	MSKADENADTGDTGDNSNGSSAETTSSRGGDFETKLESDRSKRFDYLLKQTEIFSHFMTNNQKDKAGSPL KVKPGRPRKQPETLNKSDSGDHRHRKTEQEEDEELLAESNASVAPTTRFESSPHYVKSGELRDYQIRGLN WMISLYENGINGILADEMGLGKTLQTISLLGYMKHFRNIPGPHIVIVPKSTLANWMNEFKKWCPTLRAVC LIGDAESRNTFIRDVMMPGEWDVCVTSYEMVIKEKSVFKKFNWRYMVIDEAHRIKNEKSKLSEILREFKT ANRLLLTGTPLQNNLHELWSLLNFLLPDVFNSSDDFDSWFNTNSFLGDNSLVERLHAVLRPFLLRRLKSE VEKGLKPKKEIKVYIGLSKMQREWYTKVLMKDIDIVNGAGKIEK…
Ooceraea biroi	XP_011352072.1	MSKPDENADTGDTGDNSNGSSAETSSSRGGDFETKLETDRSKRFDYLLKQTEIFSHFMTNNQKDKGSPLK IKAGRPRKQPAENPKLDPGDHRHRKTEQEEDEELLAESNANVAPTTRFESSPHYIKSGELRDYQIRGLNW MISLYEHGINGILADEMGLGKTLQTISLLGYMKHFRNIPGPHIVIVPKSTLANWMNEFKKWCPTLRAVCL IGDAETRNTFIRDVMMPGEWDVCVTSYEMVIKEKSVFKKFNWRYMVIDEAHRIKNEKSKLSEILREFKTT NRLLLTGTPLQNNLHELWSLLNFLLPDVFNSSDDFDSWFNTNSFLGDNSLVERLHAVLRPFLLRRLKSEV EKGLKPKKEIKVYIGLSKMQREWYTKVLMKDIDIVNGAGKIEKM…
Ceratina calcarata	XP_017890682.1	MSKADENADTGDTGDNSNGSSAETTSSRGGDFETKLETDRSKRFDYLLKQTEIFSHFMTNNQKDKAGSPL KMKGRPRKHQPPETPVKTDSGDHRHRKTEQEEDEELLAESNASVAPTTRFESSPHYIKSGELRDYQIRGL NWMISLYENGINGILADEMGLGKTLQTISLLGYMKHFRSIPGPHIVIVPKSTLANWMNEFKKWCPTLRAV CLIGDAETRNTFIRDVMMPGEWDVCVTSYEMVIKEKSVFKKFNWRYMVIDEAHRIKNEKSKLSEILREFK TANRLLLTGTPLQNNLHELWSLLNFLLPDVFNSSDDFDSWFNTNSFLGDNSLVERLHAVLRPFLLRRLKS EVEKGLKPKKEIKVYIGLSKMQREWYTKVLMKDIDIVNGAGKIE…
Camponotus floridanus	XP_011254438.1	MSKADENADTGDTGDNSNGSSAETTSSRGGDFETKLETDRSKRFDYLLKQTEIFSHFMTNNQKDKAGSPL KIKAGRPRKQQPENQPKADSGDHRHRKTEQEEDEELLAESNASVAPTTRFESSPHYIKSGELRDYQIRGL NWMISLYEHGINGILADEMGLGKTLQTISLLGYMKHFRNIPGPHIVIVPKSTLANWMNEFKKWCPSLRAV CLIGDAETRNTFIRDVMMPGEWDVCVTSYEMVIKEKSVFKKFNWRYMVIDEAHRIKNEKSKLSEILREFK TTNRLLLTGTPLQNNLHELWSLLNFLLPDVFNSSDDFDSWFNTNSFLGDNSLVERLHAVLRPFLLRRLKS EVEKGLKPKKEIKVYIGLSKMQREWYTKVLMKDIDIVNGAGKIE…
Lasius niger	KMQ90049.1	MSKPDENADTGDTGDNSNGSSAETTSSRGGDFETKLETDRSKRFDYLLKQTEIFSHFMTNNQKDKAGSPL KIKAGRPRKQQPIEIQPKADSGDHRHRKTEQEEDEELLAESNASVAPTTRFESSPHYIKSGELRDYQIRG LNWMISLYEHGINGILADEMGLGKTLQTISLLGYMKHFRNIPGPHIVIVPKSTLANWMNEFKKWCPSLRA VCLIGDAETRNTFIRDVMMPGEWDVCVTSYEMVIKEKSVFKKFNWRYMVIDEAHRIKNEKSKLSEILREF KTTNRLLLTGTPLQNNLHELWSLLNFLLPDVFNSSDDFDSWFNTNSFLGDNSLVERLHAVLRPFLLRRLK SEVEKGLKPKKEIKVYIGLSKMQREWYTKVLMKDIDIVNGAGKI…
Formica exsecta	XP_029668343.1	MSKPDENADTGDTGDNSNGSSAETTSSRGGDFETKLETDRSKRFDYLLKQTEIFSHFMTNNQKDKSGSPL KIKAGRPRKQQPENQPKPDSGDHRHRKTEQEEDEELLAESNASVAPTTRFESSPHYIKSGELRDYQIRGL NWMISLYEHGINGILADEMGLGKTLQTISLLGYMKHFRNIPGPHIVIVPKSTLANWMNEFKKWCPSLRAV CLIGDAETRNTFIRDVMMPGEWDVCVTSYEMVIKEKSVFKKFNWRYMVIDEAHRIKNEKSKLSEILREFK TTNRLLLTGTPLQNNLHELWSLLNFLLPDVFNSSDDFDSWFNTNSFLGDNSLVERLHAVLRPFLLRRLKS EVEKGLKPKKEIKVYIGLSKMQREWYTKVLMKDIDIVNGAGKIE…
Megachile rotundata	XP_003708682.2	MAAIGVVRLKMSKPDENVDTGDTGDNSNGSSAETTSSRGGDFETKLETDRSKRFDYLLKQTEIFSHFMTN NQKDKAGSPLKIKAGRPRKQPEAPVKADSGDHRHRKTEQEEDEELLAESNASVAPTTRFESSPHYIKSGE LRDYQIRGLNWMISLYENGINGILADEMGLGKTLQTISLLGYMKHFRNIPGPHIVIVPKSTLANWMNEFK KWCPTLRAVCLIGDAETRNTFIRDVMMPGEWDVCVTSYEMVIKEKSVFKKFNWRYMVIDEAHRIKNEKSK LSEILREFKTANRLLLTGTPLQNNLHELWSLLNFLLPDVFNSSDDFDSWFNTNSFLGDNSLVERLHAVLR PFLLRRLKSEVEKGLKPKKEIKVYIGLSKMQREWYTKVLMKDID…
Linepithema humile	XP_012220642.1	MSKPDENADTGDTGDNSNASSAETTSSRGGDFETKLETDRSKRFDYLLKQTEIFSHFMTNNQKDKAGSPL KIRPGRPRKQPPEIPKLDSGDHRHRKTEQEEDEELLAESNASVAPTTRFESSPHYIKSGELRDYQIRGLN WMISLYEHGINGILADEMGLGKTLQTISLLGYMKHFRNIPGPHIVIVPKSTLANWMNEFKKWCPSLRAVC LIGDAETRNTFIRDVMMPGEWDVCVTSYEMVIKEKSVFKKFNWRYMVIDEAHRIKNEKSKLSEILREFKT TNRLLLTGTPLQNNLHELWSLLNFLLPDVFNSSDDFDSWFNTNSFLGDNSLVERLHAVLRPFLLRRLKSE VEKGLKPKKEIKVYIGLSKMQREWYTKVLMKDIDIVNGAGKIEK…
Pseudomyrmex gracilis	XP_020291366.1	MSKADENADTGDTGDNSNGSSAETTSSRGGDFETKLETDRSKRFDYLLKQTEIFSHFMTNNQKDKAGSPL KVKAGRPRKQPDNPKTDSGDHRHRKTEQEEDEELLAESNASVAPTTRFESSPHYIKSGELRDYQIRGLNW MISLYEHGINGILADEMGLGKTLQTISLLGYMKHFRNIPGPHIVIVPKSTLANWMNEFKKWCPSLRAVCL IGDAETRNTFIRDVMMPGEWDVCVTSYEMVIKEKSVFKKFNWRYMVIDEAHRIKNEKSKLSEILREFKTT NRLLLTGTPLQNNLHELWSLLNFLLPDVFNSSDDFDSWFNTNSFLGDNSLVERLHAVLRPFLLRRLKSEV EKGLKPKKEIKVYIGLSKMQREWYTKVLMKDIDIVNGAGKIEKM…
Pogonomyrmex barbatus	XP_011645014.1	MSKPDENADTGDTGDNSNGSSAETTSSRGGDFETKLETDRSKRFDYLLKQTEIFSHFMTNNQKDKAGSPL KIKAGRPRKQPENPVKSDSGDHRHRKTEQEEDEELLAESNANVAPTTRFESSPHYIKSGELRDYQIRGLN WMISLYEHGINGILADEMGLGKTLQTISLLGYMKHFRNIPGPHIVIVPKSTLANWMNEFKKWCPSLRAVC LIGDAETRNTFIRDVMMPGEWDVCVTSYEMVIKEKSVFKKFNWRYMVIDEAHRIKNEKSKLSEILREFKT TNRLLLTGTPLQNNLHELWSLLNFLLPDVFNSSDDFDSWFNTNSFLGDNSLVERLHAVLRPFLLRRLKSE VEKGLKPKKEIKVYIGLSKMQREWYTKVLMKDIDIVNGAGKIEK…
Bombus impatiens	XP_024221024.1	MSKPDENADTGDTGDNSNGSSAETTSSRGGDFETKLETDRSKRFDYLLKQTEIFSHFMTNNQKDKAGSPL KIKAGRPRKQPETQVKFDSGDHRHRKTEQEEDEELLAESNASVAPTTRFESSPHYIKSGELRDYQIRGLN WMISLYEHGINGILADEMGLGKTLQTISLLGYMKHFRNIPGPHIVIVPKSTLANWMNEFKKWCPSLRAVC LIGDAETRNTFIREVMMPGEWDVCVTSYEMVIKEKSVFKKFNWRYMVIDEAHRIKNEKSKLSEILREFKT ANRLLLTGTPLQNNLHELWSLLNFLLPDVFNSSDDFDSWFNTNSFLGDNSLVERLHAVLRPFLLRRLKSE VEKGLKPKKEIKVYIGLSKMQREWYTKVLMKDIDIVNGAGKIEK…
Eufriesea mexicana	XP_017757655.1	MSKPDENADTGDTGDNSNGSSAETTSSRGGDFETKLETDRSKRFDYLLKQTEIFSHFMTNNQKDKAGSPL KIKAGRPRKQPENQVKTDSGDHRHRKTEQEEDEELLAESNASVAPTTRFESSPHYIKSGELRDYQIRGLN WMISLYEHGINGILADEMGLGKTLQTISLLGYMKHFRNIPGPHIVIVPKSTLANWMNEFKKWCPTLRAVC LIGDAETRNTFIREVMMPGEWDVCVTSYEMVIKEKSVFKKFNWRYMVIDEAHRIKNEKSKLSEILREFKT ANRLLLTGTPLQNNLHELWSLLNFLLPDVFNSSDDFDSWFNTNSFLGDNSLVERLHAVLRPFLLRRLKSE VEKGLKPKKEIKVYIGLSKMQREWYTKVLMKDIDIVNGAGKIEK…
Apis mellifera	XP_006565266.1	MSKPDENADTGDTGDNSNGSSAETTSSRGGDFETKLETDRSKRFDYLLKQTEIFSHFMTNNQKDKAGSPL KVKAGRPRKQPENQAKTDSGDHRHRKTEQEEDEELLAESNASVAPTTRFESSPHYIKSGELRDYQIRGLN WMISLYEHGINGILADEMGLGKTLQTISLLGYMKHFRNIPGPHIVIVPKSTLANWMNEFKKWCPSLRAVC LIGDAETRNTFIREVMMPGEWDVCVTSYEMVIKEKSVFKKFNWRYMVIDEAHRIKNEKSKLSEILREFKT ANRLLLTGTPLQNNLHELWSLLNFLLPDVFNSSDDFDSWFNTNSFLGDNSLVERLHAVLRPFLLRRLKSE VEKGLKPKKEIKVYIGLSKMQREWYTKVLMKDIDIVNGAGKIEK…
Apis florea	XP_012344097.1	MSKPDENADTGDTGDNSNGSSAETTSSRGGDFETKLETDRSKRFDYLLKQTEIFSHFMTNNQKDKAGSPL KVKAGRPRKQPENQVKTDSGDHRHRKTEQEEDEELLAESNANVAPTTRFESSPHYIKSGELRDYQIRGLN WMISLYEHGINGILADEMGLGKTLQTISLLGYMKHFRNIPGPHIVIVPKSTLANWMNEFKKWCPSLRAVC LIGDAETRNTFIREVMMPGEWDVCVTSYEMVIKEKSVFKKFNWRYMVIDEAHRIKNEKSKLSEILREFKT ANRLLLTGTPLQNNLHELWSLLNFLLPDVFNSSDDFDSWFNTNSFLGDNSLVERLHAVLRPFLLRRLKSE VEKGLKPKKEIKVYIGLSKMQREWYTKVLMKDIDIVNGAGKIEK…
Trachymyrmex zeteki	XP_018315457.1	MSKPDENADTGDTGDNSNGSSAETTSSRGGDFETKLETDRSKRFDYLLKQTEIFSHFMTNNQKDKAGSPL KVKAGRPRKQPEIPKLDSGDHRHRKTEQEEDEELLAESNASVAPTTRFESSPHYIKSGELRDYQIRGLNW MISLYEHGINGILADEMGLGKTLQTISLLGYMKHFRSIPGPHIVIVPKSTLANWMNEFKKWCPSLRAVCL IGDAETRNTFIRDVMMPGEWDVCVTSYEMVIKEKSVFKKFNWRYMVIDEAHRIKNEKSKLSEILREFKTT NRLLLTGTPLQNNLHELWSLLNFLLPDVFNSSDDFDSWFNTNSFLGDNSLVERLHAVLRPFLLRRLKSEV EKGLKPKKEIKVYIGLSKMQREWYTKVLMKDIDIVNGAGKIEKM…
Wasmannia auropunctata	XP_011685276.1	MSKPDENADTGDTGDNSNGSSAETTSSRGGGDFETKLETDRSKRFDYLLKQTEIFSHFMTNNQKDKAGSP LKIKAGRPRKQPPAENPTKSDPGDHRHRKTEQEEDEELLAESNASVTPTTRFESSPHYIKSGELRDYQIR GLNWMISLYEHGINGILADEMGLGKTLQTISLLGYMKHFRNIPGPHIVIVPKSTLANWMNEFKKWCPSLR AVCLIGDAETRNTFIRDVMMPGEWDVCVTSYEMVIKEKSVFKKFNWRYMVIDEAHRIKNEKSKLSEILRE FKTTNRLLLTGTPLQNNLHELWSLLNFLLPDVFNSSDDFDSWFNTNSFLGDNSLVERLHAVLRPFLLRRL KSEVEKGLKPKKEIKVYIGLSKMQREWYTKVLMKDIDIVNGAGK…
Vollenhovia emeryi	XP_011861546.1	MSKPDENADTGDTGDNSNGSSAETTSSRGGDFETKLETDRSKRFDYLLKQTEIFSHFMTNNQKDKAGSPL KIKAGRPRKQPQEIPKPDSVDHRHRKTEQEEDEELLAESNASVAPTTRFESSPHYIKSGELRDYQIRGLN WMISLYEHGINGILADEMGLGKTLQTISLLGYMKHFRNIPGPHIVIVPKSTLANWMNEFKKWCPSLRAVC LIGDAETRNTFIRDVMMPGEWDVCVTSYEMVIKEKSVFKKFNWRYMVIDEAHRIKNEKSKLSEILREFKT TNRLLLTGTPLQNNLHELWSLLNFLLPDVFNSSDDFDSWFNTNSFLGDNSLVERLHAVLRPFLLRRLKSE VEKGLKPKKEIKVYIGLSKMQREWYTKVLMKDIDIVNGAGKIEK…
Rhopalosiphum maidis	XP_026823151.1	MDSPDMEIEDDDYEPAKNTKSLGKKDNLNNSKMETSNNSGSEDEISPSKEKDGKVFGVKVETDRGKRFDY LLKQTEIFAHFMTANQKKDGSSTASATGNTPKKAKGRPRKPKAETGDSADLRHRQTEQEEDEELLKESLA ADKYITQFDESPYYIQNGELRDYQVRGLNWMISLYENGINGILADEMGLGKTLQTISLLGYMKHYRNIPG PHMVIVPKSTLQNWVNEFKKWCPTIRTVCMIGDRDARVKFIRETFIPGDWDVCITSYEMIIRERAVLRKI QWRYLVIDEAHRIKNEKSKLSEIIREFETTNRLLLTGTPLQNNLHELWALLNFLLPDVFNSSDDFDSWFN TNNCLGDNALIERLHAVLRPFLLRRLKSEVEKRLKPKKEVKVYV…
Melanaphis sacchari	XP_025201140.1	MDSPDMEIEDDDYEPAKNTKSLSKKDNLNNSKLENTNNSGSEDEVSPSKEKDGKVFGVKVETDRGKRFDY LLKQTEIFAHFMTANQKKDGSSSANATGNTPKKAKGRPRKPKAETGDSADLRHRQTEQEEDEELLKESLA ADKYITQFDESPYYIQNGELRDYQIRGLNWMISLYENGINGILADEMGLGKTLQTISLLGYMKHYRNIPG PHMVIVPKSTLQNWVNEFKKWCPTIRTVCMIGDRDARVKFIRETFIPGDWDVCITSYEMIIRERAVLRKI QWRYLVIDEAHRIKNEKSKLSEIIREFETTNRLLLTGTPLQNNLHELWALLNFLLPDVFNSSDDFDSWFN TNNCLGDNALIERLHAVLRPFLLRRLKSEVEKRLKPKKEVKVYV…
Myzus persicae	XP_022171705.1	MDSPDMEIDDDNYEPSKNTKSPGKKENLNNSKTENTNNSGSENEASPSKEKEGKVFGVKVETDRGKRFDY LLKQTEIFAHFMTANQKKDGSSTASATGNTPKKAKGRPRKPKAETGDSADLRHRQTEQEEDEELLKESLA ADKFITQFDESPYYIQNGELRDYQVRGLNWMISLYENGINGILADEMGLGKTLQTISLLGYMKHYRNIPG PHMVIVPKSTLQNWVNEFKKWCPTIRTVCLIGDRDARVKFIRETFIPGDWDVCITSYEMIIRERAVLRKI QWRYLVIDEAHRIKNEKSKLSEIIREFETTNRLLLTGTPLQNNLHELWALLNFLLPDVFNSSDDFDQWFN TNNCFGDNALIERLHAVLRPFLLRRLKAEVEKRLKPKKEVKVYV…
Aphis gossypii	XP_027848482.1	MHYCFILKRLLPKYNRSVVPVTVLIEMDSPDMEIEDDDYEPAKNTKSPGKKENLNNSKKENTNNSGSEDE VSPSKEKDGKVFGAKVETDRGKRFDYLLKQTEIFAHFMTANQKKDGSSTASASGNTPKKAKGRPRKPKAE TGDSADLRHRQTEQEEDEELLKESLAADKYITQFDESPYYIQNGELRDYQVRGLNWMISLYENGINGILA DEMGLGKTLQTISLLGYMKHYRNIPGPHMVIVPKSTLQNWVNEFKKWCPTIRTVCMIGDRDARVKFIRET FIPGDWDVCITSYEMIIRERAVLRKIQWRYLVIDEAHRIKNEKSKLSEIIREFETTNRLLLTGTPLQNNL HELWALLNFLLPDVFNSSDDFDSWFNTNNCLGDNALIERLHAVL…
Acyrthosiphon pisum	XP_001945595.1	MDSPDMEIDDDNYEPSKNSKSPAKKDNLDNSKTDNTNNSGSEDEASPSKEKEGKVFGHKVETDRGKRFDY LLKQTEIFAHFMTANQKKDGSSTASATGNTPKKAKGRPRKPKAETGDSADLRHRQTEQEEDEELLKESLA ADKFITQFDESPYYIQNGELRDYQVRGLNWMISLYENGINGILADEMGLGKTLQTISLLGYMKHYRNIPG PHMVIVPKSTLQNWVNEFKKWCPTIRTVCMIGDRDTRVKFIRETFIPGDWDVCITSYEMIIRERAVLRKI QWRYLVIDEAHRIKNEKSKLSEIIREFETTNRLLLTGTPLQNNLHELWALLNFLLPDVFNSSDDFDQWFN TNNCFGDNALIERLHAVLRPFLLRRLKSEVEKRLKPKKEVKVYV…
Sipha flava	XP_025406176.1	MDSPDMDIEDDDFDVDDEPKNVKSSKKSNQDNSKTNGSDPQEEEPSSSKIKDGGFVKVENDRGKRFDYLL KQTEIFAHFMTTNQKKDSSAEGTGGTPKKAKGRPRKPKTETGDSADLRHRQTEQEEDEELLKESLAADKY ITQFEESPHYIKNGALRDYQVRGLNWMISLFENGINGILADEMGLGKTLQTISLLGYMKHYRNIPGPHMV IVPKSTLQNWVNEFKKWCPTIRTVCLIGDRDARAKFIREIFIPGDWDVCITSYEMIIREKSVLRKIQWQY LVIDEAHRIKNEKSKLSEIIREFETTNRLLLTGTPLQNNLHELWALLNFLLPDVFNSSDDFDSWFNTNTC LGDNVLIERLHAVLRPFLLRRLKAEVEKRLKPKKEVKVYVGLSK…
Diuraphis noxia	XP_015375778.1	MDSDISDTDMEIDDDAYEPGKNTKSPGKKDNLNNSKTENTNKSGSEDEATPSKEKEGKVFPVKVETDRGK RFDYLLKQTEIFAHFMTANQKKDGSSTANATGNTPKKAKGRPRKPKAETGDSADLRHRQTEQEEDEELLK ESLAADKFITQFDESPYYIQNGELRDYQIRGLNWMISLYENGINGILADEMGLGKTLQTISLLGYMKHYR NIPGPHMVIVPKSTLQNWVNEFKKWCPTIRTVCMIGDRDTRVKFIRETFIPGDWDVCITSYEMIIRERAV LRKIQWKYLVIDEAHRIKNEKSKLSEIIREFETTNRLLLTGTPLQNNLHELWALLNFLLPDVFNSSDDFD QWFNTNNCFGDNALIERLHAVLRPFLLRRLKSEVEKRLKPKKEV…
Trichoplusia ni	XP_026747092.1	MSQAEEPMEVADVGENSNESSSDTTSSRGKEGDFESKIETDRSKRFEFLLKQTEIFSHFMSNTPKSGSSP PKPKAGRPKKIKDIDSGGGSAGDHRHRKTEQEEDEELLAETNTKQKSIFRFEASPHYVKNGEMRDYQVRG LNWMISLYENGINGILADEMGLGKTLQTISLLGYMKHFKNVPGPHIVIVPKSTLTNWMNEFKKWCPSLKA VCLIGDQETRNTFIRETLMPGNWDVCITSYEMIIRERSVFKKFTWRYMVIDEAHRIKNEKSKLSELLREF KSMNRLLLTGTPLQNNLHELWALLNFLLPDVFNSSDDFDSWFNTNAALGDNQLVSRLHAVLRPFLLRRLK SEVERKLKPKKEVKVYVGLSKMQREWYTKVLMKDIDVVNGAGKV…
Helicoverpa armigera	XP_021184575.1	MSQTEEPMDVAADVGENSNGSSSDTTSSRGKEGDFESKIETDRSKRFEFLLKQTEIFSHFMTNTPKSGSS PPKPKAGRPKKIKQDVEPGGGSAGDHRHRKTEQEEDEELLAETNTKVKSIFRFEASPHYIKNGEMRDYQV RGLNWMISLYENGINGILADEMGLGKTLQTISLLGYMKHFKNVPGPHIVIVPKSTLTNWMNEFKKWCPSL RAVCLIGDQETRSTFIREVLMPGNWDVCITSYEMIIRERSVFKKFNWRYMVIDEAHRIKNEKSKLSELLR EFKSMNRLLLTGTPLQNNLHELWALLNFLLPDVFNSSDDFDSWFNTNAALGDNQLVSRLHAVLRPFLLRR LKSEVERKLKPKKEVKVYVGLSKMQREWYTKVLMKDIDVVNGAG…
Spodoptera litura	XP_022829094.1	MSQPEEPMDVADVGENSNGSSSDTTSSRGKEGDFESKIETDRSKRFEFLLKQTEIFSHFMTNTPKSGASP PKPKAGRPKKIKMEESGSAGDHRHRKTEQEEDEELLAETNTKVKSIFRFEASPPYIKNGEMRDYQVRGLN WMISLYENGINGILADEMGLGKTLQTISLLGYMKNFKNVPGPHIVIVPKSTLTNWMNEFKKWCPSLRAVC LIGDQETRSTFIREVLMPGNWDVCITSYEMIIRERSVFKKFNWRYMVIDEAHRIKNEKSKLSELLREFKS MNRLLLTGTPLQNNLHELWALLNFLLPDVFNSSDDFDSWFNTNAALGDNQLVSRLHAVLRPFLLRRLKSE VERKLKPKKEVKVYVGLSKMQREWYTKVLMKDIDVVNGAGKVEK…
Agrilus planipennis	XP_025836927.1	METAKPEETPDTGENSNASSSDTLSSRGKIEDFETKLELDRGKRFDYLLKQTEIFSHFMIQPTKTAKPKT GRPKKVKEEPAGAGDHRHRKTEQEEDEELLAETNVKTKPTVRFECSPHYIKNGEMRDYQIRGLNWMISLY ENGINGILADEMGLGKTLQTISLLGFMKHYKSIPGPHIVVVPKSTLANWMAEFQKWCPSLRAVCLIGDQE TRNSFIRDVMMPGEWDVCVTSYEMVIKEKSVFKKFNWRYLVIDEAHRIKNEKSKLSEILREFKTTNRLLL TGTPLQNNLHELWSLLNFLLPDVFNSSDDFDAWFNTNQCLGDNALIERLHAVLKPFLLRRLKSEVEKRLK PKKELKVYIGLSKMQREWYTKVLMKDIDVVNGAGKIEKMRLQNI…
Nicrophorus vespilloides	XP_017778534.1	MSKPEETMEVAEPGENSNGSSSDTSSSRGKGEDFETKLETDRGKRFDFLLKQTEIFSHFMSSQNSKTTPK GKKSKKGGGSEDTVDHRHRKTEQEEDEELLAETNAKTKQSTRFDVSPHYIKHGEMRDYQIRGLNWMVSLY DNGINGILADEMGLGKTLQTISLLGYMKHYKNIPNPHIVIVPKSTLANWMAEFKKWCPSLRAVCLIGDQE ARSTFIREVLMPGEWDVCVTSYEMCIKEKSVFKKFNWRYMVIDEAHRIKNEKSKLSEILREFKTTNRLLL TGTPLQNNLHELWALLNFLLPDVFNSSDDFDAWFNTNQCFGDNSLVERLHAVLKPFLLRRLKSEVEKRLK PKKEVKVYVGLSKMQREWYTKVLMKDIDIVNGAGKVEKMRLQNI…
Leptinotarsa decemlineata	XP_023014233.1	MSKPEDAVEADAEINKPADAGENSELPQNESSSDTTSKGEDFDSKVASDRGRRFDFLLKQTEIFSHFMNQ TKTPTKPKTGRPKKEKESDVVDHRHRKTEQEEDEELLAETNQKCKPTIRFDASPFYIKSGEMRDYQVRGL NWMISLYENGINGILADEMGLGKTLQTISLLGFMKHYKNTPGPHIVIVPKSTLSNWMNEFKKWCPSIRAV CLIGDQEARNVFIRDVMMPGDWDVCVTSYEMCIKEKSVFKKFNWRYMVIDEAHRIKNEKSKLSEILREFK TTNRLLLTGTPLQNNLHELWALLNFLLPDVFNSSDDFDAWFNTNQCLGDNELVERLHAVLKPFLLRRLKS EVEKRLKPKKELKVYVGLSKMQREWYTKVLMKDIDVVNGAGKVE…
Halyomorpha halys	XP_024217307.1	MSKPNEVSLDTTDTVEISNESSGDTQSSKGKNEDFETKIETDRSRRFEFLLKQTEIFSHFMTNQGKSNSP AKPKVGRPRKETNKLAPAGGDGTADHRHRMTEQEEDEELLAESNVSSKSLARFDASPFYIKSGELRDYQV RGLNWMISLYEHGINGILADEMGLGKTLQTISLLGYMKHYRNIPGPHMVIVPKSTLANWMNEFKKWCPTL RAVCLIGDQETRNAFIRDTLMPGEWDVCVTSYEMIIREKSVFKKFNWRYMVIDEAHRIKNEKSKLSEIVR EFKTTNRLLLTGTPLQNNLHELWSLLNFLLPDVFNSSDDFDSWFNTNTFLGDNSLVERLHAVLRPFLLRR LKSEVEKKLKPKKEVKIYVGLSKMQREWYTKVLMKDIDVVNGAG…
Onthophagus taurus	XP_022908972.1	MSKTEEEGSEVPDTGENSNESTSDTLSSRGKEDFETKIETDRSKRFDYLLKQTEIFSHFMTSQNAKGKEK PKTGRPKKPKPDDSLGDHRHRKTEQEEDEELLAESNTKSKNTIRFDISPPYIKGGEMRDYQVRGLNWMIS LYENGINGILADEMGLGKTLQTISLLGFMKHYKSIGGPHIVIVPKSTLQNWMNEFGKWCPSIRAVCLIGD QEARSTFIRDVLMPGEWDVCITSYEMCIKEKSVLKKVNWRYMVIDEAHRIKNEKSKLSEILREFKTTNRL LLTGTPLQNNLHELWALLNFLLPDVFNSSDDFDSWFNTNQCLGDNALVERLHAVLKPFLLRRLKSEVEKK LKPKKEVKIYIGLSKMQREWYTKVLMKDIDVVNGAGKIEKMRLQ…
Aethina tumida	XP_019866350.1	MSKPEDSTETGDTGENSNESTSDTMSKGEEFEAKLETDRSKRFDYLLKQTEIFSHFMNQSKSGVKPKSGR PKKEKKEDIADHRHRKTEQEEDEELLAETNVKTKPTIRFDASPFYIKGGELRDYQVRGLNWMISLYENGI NGILADEMGLGKTLQTISLLGFMKHYKNINGPHIVIVPKSTLANWLNEFQKWCPSLRAVCLIGDQEARSA FIRDVMMPGEWDVCITSYEMCIKEKSVFKKFNWRYMVIDEAHRIKNEKSKLSEILREFKTSNRLLLTGTP LQNNLHELWALLNFLLPDVFNSSDDFDEWFNTNQCLGDNQLVERLHAVLKPFLLRRLKSEVEKRLLPKKE VKVYVGLSKMQREWYTKVLMKDIDIVNGAGKVEKMRLQNILMQL…
Papilio machaon	XP_014355986.1	MSNTEEAMEAAEAGENSNGSSSDTTSSRGKEGDFESKIETDRSKRFDFLLKQTEIFSHFMSNTPKSGSSP PKAKAGRPKKNKDPELPGSAGDHRHRKTEQEEDEELLAETNTKTKTIFRFEASPPYIKNGEMRDYQVRGL NWMISLYENGINGILADEMGLGKTLQTISLLGYMKHFRNVPGPHIVIVPKSTLTNWMNEFKKWCPSLRAV CLIGDQETRNTFIRETLMPGNWDVCITSYEMIIREKSVFKKFNWRYMVIDEAHRIKNEKSKLSELLREFK SMNRLLLTGTPLQNNLHELWALLNFLLPDVFNSSDDFDSWFNTNAALGDNQLVSRLHAVLRPFLLRRLKS EVEKKLKPKKEVKVYVGLSKMQREWYTKVLMKDIDVVNGAGKVE…
Papilio xuthus	XP_013175309.1	MSNTEEAMEATEVGENSNGSSSDTTSSRGKEGDFESKIETDRSKRFEFLLKQTEIFSHFMSNTPKSGSSP PKAKAGRPKKIKDPELPGSAGDHRHRKTEQEEDEELLAETNTKTKTIFRFEASPPYIKNGEMRDYQVRGL NWMISLYENGINGILADEMGLGKTLQTISLLGYMKHFRNVPGPHIVIVPKSTLTNWMNEFKKWCPSLRAV CLIGDQETRNTFIRETLMPGNWDVCITSYEMIIREKSVFKKFNWRYMVIDEAHRIKNEKSKLSELLREFK SMNRLLLTGTPLQNNLHELWALLNFLLPDVFNSSDDFDSWFNTNAALGDNQLVSRLHAVLRPFLLRRLKS EVEKKLKPKKEVKVYVGLSKMQRDWYTKVLMKDIDVVNGAGKVE…
Papilio polytes	XP_013135016.1	MSNTEEAMEAAEVGENSNGSSSDTTSSRGKEGDFESKIETDRSKRFEFLLKQTEIFSHFMSNTPKSGSSP PKAKAGRPKKNKDPELPGSAGDHRHRKTEQEEDEELLAETNTKTKTIFRFEASPPYVKNGEMRDYQVRGL NWMISLYENGINGILADEMGLGKTLQTISLLGYMKHFRNVPGPHIVIVPKSTLTNWMNEFKKWCPSLRAV CLIGDQETRNTFIRETLMPGNWDVCITSYEMIIREKSVFKKFNWRYMVIDEAHRIKNEKSKLSELLREFK SMNRLLLTGTPLQNNLHELWALLNFLLPDVFNSSDDFDSWFNTNAALGDNQLVSRLHAVLRPFLLRRLKS EVEKKLKPKKEVKVYVGLSKMQRDWYTKVLMKDIDVVNGAGKVE…
Galleria mellonella	XP_026765070.1	MSQTEDAMDVADVGDNSNGSSSDTTSSRGKEGDFESKIETDRAKRFDFLLKQTEIFSHFMTNTPKSGSSP PKPKAGRPKKNKDSDVTGDHRHRKTEQEEDEELLAETNLKQKNIFRFEASPHYIKNGEMRDYQVRGLNWM ISLYENGINGILADEMGLGKTLQTISLLGYMKHFKNVPGPHIVIVPKSTLTNWMNEFKKWCPSLKAVCLI GDQETRNTFIRETLMPGNWDVCITSYEMIIRERSVFKKFNWRYMVIDEAHRIKNEKSKLSELLREFKSMN RLLLTGTPLQNNLHELWALLNFLLPDVFNSSDDFDSWFNTNAALGDNQLVSRLHAVLRPFLLRRLKSEVE KKLKPKKEVKVYVGLSKMQREWYTKVLMKDIDVVNGAGKVEKMR…
Bombyx mori	XP_012547334.1	MAQSDDAMDVADIGDNSNGSSSDTTSSRGKEGDFESKIETDRSKRFDFLLKQTEIFSHFMTNTPKSGGSP PKPKAGRPRKIKIDTEPEGPGDHRHRKTEQEEDEELLAETNSKQKTIFRFEASPHYIKNGEMRDYQVRGL NWMISLYENGINGILADEMGLGKTLQTISLLGYMKHFKNVPGPHIVIVPKSTLTNWMNEFKKWCPSLKAV CLIGDQETRNTFIRETLMPGNWDVCITSYEMIIREKSVFKKFNWRYMVIDEAHRIKNEKSKLSELLREFK SMNRLLLTGTPLQNNLHELWALLNFLLPDVFNSSDDFDSWFNTNAALGDNQLVSRLHAVLRPFLLRRLKS EVEKKLKPKKELKVYVGLSKMQREWYTKVLMKDIDVVNGAGKVE…
Bicyclus anynana	XP_023952043.1	MSQAEDPMDTADVGDNSNASSSDTPSSRGKEGDFESKIETDRSKRFDFLLKQTEIFSHFMTNSNKSGSSP PKAKAGRPKKIKEPDTPTSAGDHRHRKTEQEEDEELLAETNTKQKTIFRFESSPPYIKNGEMRDYQVRGL NWMISLYENGINGILADEMGLGKTLQTISLLGYMKHFKNVPGPHIVIVPKSTLTNWMNEFKKWCPSLKAV CLIGDQETRNIFIRETLMPGNWDVCITSYEMIIREKSVFKKFTWRYMVIDEAHRIKNEKSKLSELLREFK SMNRLLLTGTPLQNNLHELWALLNFLLPDVFNSSDDFDAWFNTNAALGDNQLVSRLHAVLRPFLLRRLKA EVEKKLKPKKELKVYVGLSKMQREWYTKVLMKDIDIVNGAGKVE…
Bombyx mandarina	XP_028037570.1	MAQSDDAMDVADIGDNSNGSSSDTTSSRGKEGDFESKIETDRSKRFDFLLKQTEIFSHFMTNTPKSGGSP PKAKAGRPRKIKIDTEPEGPGDHRHRKTEQEEDEELLAETNSKQKTIFRFEASPHYIKNGEMRDYQVRGL NWMISLYENGINGILADEMGLGKTLQTISLLGYMKHFKNVPGPHIVIVPKSTLTNWMNEFKKWCPSLKAV CLIGDQETRNTFIRETLMPGNWDVCITSYEMIIREKSVFKKFNWRYMVIDEAHRIKNEKSKLSELLREFK SMNRLLLTGTPLQNNLHELWALLNFLLPDVFNSSDDFDSWFNTNAALGDNQLVSRLHAVLRPFLLRRLKS EVEKKLKPKKELKVYVGLSKMQREWYTKVLMKDIDVVNGAGKVE…
Diabrotica virgifera virgifera	XP_028129819.1	MSQTEGSTEASVSASEPMEEAENSELAQNEESSSDTTSKGEEFEVKVASDRGKRFDYLLKQTEIFSHFMN QTKSPSKPKTGRPKKEKSDTSDLRHRKTEQEEDEELLAETNLKTKTTTRFDASPPYIKHGEMRDYQVRGL NWMISLYEHGINGILADEMGLGKTLQTISLLGYMKHYKSTPGPHIVIVPKSTLSNWMNEFEKWCPTLRAV CLIGDQEARSSFIRDTMMPGEWDVCVTSYEMCIKEKSVFKKFNWRYMVIDEAHRIKNEKSKLSEILREFK TTNRLLLTGTPLQNNLHELWALLNFLLPDVFNSSDDFDAWFNTSQCLGDNALVERLHAVLKPFLLRRLKA EVEKRLKPKKELKVYVGLSKMQREWYTKVLMKDIDIVNGAGKVE…
Plutella xylostella	XP_011555157.1	MSHTEEAMDVADVGENSNGSSSDTTSSRGKEGDFESKIETDRSKRFDFLLKQTEIFSHFMTNAPKAGTSP PKAKAGRPKKNKEDSAVDHRHRKTEQEEDEELLAENNIKPKAIFRFEASPPYIKNGEMRDYQVRGLNWMI SLYENGINGILADEMGLGKTLQTISLLGYMKNFKNIPGPHIVIVPKSTLTNWMNEFKKWCPSLTAVCLIG DQETRNTFIRETLMPGNWDVCITSYEMIIRERSVFKKFTWRYMVIDEAHRIKNEKSKLSELLREFKSMNR LLLTGTPLQNNLHELWALLNFLLPDVFNSSDDFDSWFNTNAALGDNQLVSRLHAVLRPFLLRRLKAEVEK KLKPKKEVKVYVGLSKMQREWYTKVLMKDIDVVNGAGKVEKMRL…
Ostrinia furnacalis	XP_028158215.1	MSQNEEAMDVADVGDNSNGSSSDTTSSRGKEGDFESKIETDRSKRFDFLLKQTEIFSHFMTNAPKSNSPP KPKAGRPKKNKDLDTSGGAGDHRHRKTEQEEDEELLAETNTKQKTIFRFEASPHYVKNGEMRDYQVRGLN WMISLYENGINGILADEMGLGKTLQTISLLGYMKHFKNVPGPHIVIVPKSTLTNWMNEFKKWCPSLKAVC LIGDQETRNTFIRETLMPGNWDVCITSYEMIIREKSVFKKFNWRYMVIDEAHRIKNEKSKLSELLREFKS MNRLLLTGTPLQNNLHELWALLNFLLPDVFNSSDDFDSWFNTNAALGDNQLVSRLHAVLRPFLLRRLKSE VEKKLKPKKEVKVYVGLSKMQREWYTKVLMKDIDVVNGAGKVEK…
Dendroctonus ponderosae	XP_019754255.1	MSQAEETPDVTEIAESATNDNESSSDANSKNDDFDTKLETDRGRRFDYLLKQTEIFSHFMNQSKTPTKGK APGRPKKTKEEAAADHRHRKTEQEEDEELLAETNAKTKAMIRFEASPPYIKGGEMRDYQIRGLNWMISLY ENGINGILADEMGLGKTLQTISLLGFMKHYKNTAGPHIVIVPKSTLSNWMTEFKKWCPSLRAVCLIGDQE ARNALIRDVLMPGEWDVCVTSYEMCIKEKSVFKKFNWRYMVIDEAHRIKNEKSKLSEILREFKTTNRLLL TGTPLQNNLHELWALLNFLLPDVFNSADDFDAWFNTNQCLGDDSLIERLHAVLKPFLLRRLKAEVEKRLK PKKELKVYVGLSKMQREWYTKVLLKDIDIVNGAGKVEKMRLQNI…
Drosophila melanogaster	NP_523719.1	MSKTDTAAVEATEENSNETTSDAATSSSGEKEAEFDNKIEADRSRRFDFLLKQTEIFTHFMTNSAKSPTK PKGRPKKIKDKDKEKDVADHRHRKTEQEEDEELLAEDSATKEIFRFDASPAYIKSGEMRDYQIRGLNWMI SLYENGINGILADEMGLGKTLQTISLLGYLKHFKNQAGPHIVIVPKSTLQNWVNEFKKWCPSLRAVCLIG DQDTRNTFIRDVLMPGEWDVCVTSYEMCIREKSVFKKFNWRYLVIDEAHRIKNEKSKLSEILREFKTANR LLITGTPLQNNLHELWALLNFLLPDVFNSSEDFDEWFNTNTCLGDDALITRLHAVLKPFLLRRLKAEVEK RLKPKKEMKIFVGLSKMQRDWYTKVLLKDIDVVNGAGKVEKMRL…
Bactrocera dorsalis	XP_011197903.1	MSKEEVKAEVMEANDNSNETTSEATTSSAEKEVDFDNKIENDRGKRFDFLLKQTEIFTHFMTNSNKSPTK PKGRPKKNKEKEKEKDGNADHRHRKTEQEEDEELLAEDTQSKELFRFESSPSYIKNGELRDYQVRGLNWM ISLYENGINGILADEMGLGKTLQTISLLGYLKHFKNQAGPHIVVVPKSTLQNWVNEFKKWCPSLRAVCLI GDQDARNTFIRDVLLPGEWDVCVTSYEMCIREKSVFKKFNWRYMVIDEAHRIKNEKSKLSEILREFKTAN RLLITGTPLQNNLHELWALLNFLLPDVFNSSEDFDEWFNTNTCLGDDALITRLHAVLKPFLLRRLKAEVE RRLKPKKEIKIFVGLSKMQREWYTKVLMKDIDVVNGAGKLEKMR…
Ceratitis capitata	XP_004517436.1	MSKEEVKADVMEANDNSNETTSEATTSSAEKEVDFDNKIENDRGKRFDFLLKQTEIFTHFMTNSNKSPTK PKGRPKKNKDKEKEKDGNADHRHRKTEQEEDEELLAEDTQSKELFRFESSPSYIKNGELRDYQVRGLNWM ISLYENGINGILADEMGLGKTLQTISLLGYLKHFKNQAGPHIVVVPKSTLQNWVNEFKKWCPSLRAVCLI GDQDARNTFIRDVLLPGEWDVCVTSYEMCIREKSVFKKFNWRYMVIDEAHRIKNEKSKLSEILREFKTAN RLLITGTPLQNNLHELWALLNFLLPDVFNSSEDFDEWFNTNTCLGDDALITRLHAVLKPFLLRRLKAEVE KRLKPKKEIKIFVGLSKMQREWYTKVLMKDIDVVNGAGKLEKMR…
Bactrocera latifrons	XP_018803107.1	MSKEEVKAEVMEANDNSNETTSEATTSSAEKEVDFDNKIENDRGKRFDFLLKQTEIFTHFMTNSNKSPTK PKGRPKKNKEKEKEKDGNADHRHRKTEQEEDEELLAEDTQSKELFRFESSPSYIKNGEMRDYQVRGLNWM ISLYENGINGILADEMGLGKTLQTISLLGYLKHFKNQAGPHIVVVPKSTLQNWVNEFKKWCPSLRAVCLI GDQDARNTFIRDVLLPGEWDVCVTSYEMCIREKSVFKKFNWRYMVIDEAHRIKNEKSKLSEILREFKTAN RLLITGTPLQNNLHELWALLNFLLPDVFNSSEDFDEWFNTNTCLGDDALITRLHAVLKPFLLRRLKAEVE RRLKPKKEIKIFLGLSKMQREWYTKVLMKDIDVVNGAGKLEKMR…
Anoplophora glabripennis	XP_018572974.1	MSKPEAQPEDAVETVDTADTAGLCDTGETSTSVMDVQELGQNESSSDATSKGEDFDTKVEADRGKRFDYL LKQTEIFSHFMNQAKTPTKPKSGRPRKEKKEEVIPDHRHRKTEQEEDEELLAETNQKCKPTIRFDTSPVY IKNGEMRDYQIRGLNWMISLYENGINGILADEMGLGKTLQTISLLGFMKHYKSTPGPHIVIVPKSTLSNW MNEFKKWCPTLRAVCLIGDQEARSAFIRDVLMPGEWDVCVTSYEMCIKEKSVFKKFNWRYMVIDEAHRIK NEKSKLSEILREFKTTNRLLLTGTPLQNNLHELWALLNFLLPDVFNSSDDFDAWFNTNQCLGDNQLVERL HAVLKPFLLRRLKSEVEKKLKPKKELKVYVGLSKMQREWYTKVL…
